# Supplementary material for: Into the headwinds: key emotional intelligence capacities that predict women's workplace wellbeing across job roles
Source: Front Psychol. 2026 May 29;17:1848879. doi: 10.3389/fpsyg.2026.1848879 (PMC13261904; doi:10.3389/fpsyg.2026.1848879)
Supplement: Supplementary Table S1 — Definitions of the 18 SEI brain talents. [file Table_1.xlsx]

## Sheet: Supplementary Table 1
Brain Talent	Brief Definition	Extended Definition
Commitment*	Maintaining attention on what is important	To maintain clarity about what matters, you take your internal drive and link it to your long-term vision.
Resilience*	Bouncing ahead	To overcome obstacles, you identify opportunities and take ownership of solutions.
Proactivity*	Acting based on internal drive	To address challenges before they arise, you don't wait for others, you harness your own internal drive.
Imagination*	Seeing the unknown	To envision the unknown, you blend emotional openness with cognitive clarity.
Risk Tolerance*	Handling stress and complexity	To handle complexity, you focus on the future potential and take charge of your emotional energy.
Vision	Seeing the long-term meaning	To know what is important, you stay connected to your values as a "North Star."
Entrepreneurship	Inventing solutions to future challenges	To build a path toward the vision, you see the future and find energy to take steps toward it today.
Designing	Expanding attention to create new potential	To create clarity of direction, you consider both the long-term and your current reality.
Problem Solving	Inventing solutions to meet present needs	To get results fast, you focus both on the present and future and create the emotional energy to go.
Critical Thinking	Evaluating, assessing, and planning	To make sense of uncertainty, you assess, adapt, and then apply your insights toward the long-term.
Adaptability	Accepting multiple perspectives	To shift perspective, you assess and "pivot" to re-align yourself toward new understanding.
Data Mining	Filtering to assess key information	To know what's important, you notice clues, see patterns within the context, and filter out the inessential.
Prioritizing	Seeing and sorting possible paths	To decide what's important, you evaluate the options and consider best results against the constraints.
Collaboration	Creating harmony between people	To build effective relationships, you balance multiple needs and create the right emotions for people to get in synch.
Modeling	Mapping out logical possibilities	To see possible paths, you map out possibilities from the available data.
Emotional Insight	Understanding people and human dynamics	To understand others and your relationship with them, you sense their emotions and make sense of that data.
Reflecting	Pausing to assess	To increase clarity, you pause, step back, and evaluate.
Connection	Sensing and mirroring others' emotions	To build rapport, you open yourself, mirror their emotions, and tune into the "human wifi."
Note. Definitions are from the Brain Talent Interpretation Guide (Freedman, 2014). Brief definitions reflect current SEI terminology. * = Five Resource Caravan talents identified in this study.
