# Supplementary material for: Into the headwinds: key emotional intelligence capacities that predict women's workplace wellbeing across job roles
Source: Front Psychol. 2026 May 29;17:1848879. doi: 10.3389/fpsyg.2026.1848879 (PMC13261904; doi:10.3389/fpsyg.2026.1848879)
Supplement: Supplementary Table S2 — Intercorrelations among the five resource caravan brain talents and wellbeing. [file Table_2.xlsx]

## Sheet: Supplementary Table 2
Supplementary Table 2
Intercorrelation Matrix for Resource Caravan Brain Talents and Wellbeing (N = 43,080)
Variable	M	SD	1	2	3	4	5	6
1. Commitment	98.92	7.87	—
2. Resilience	97.8	8.88	0.736	—
3. Proactivity	98.11	7.83	0.803	0.52	—
4. Imagination	97.3	8.72	0.767	0.825	0.793	—
5. Risk Tolerance	97.03	8.9	0.697	0.743	0.831	0.982	—
6. Wellbeing	97.03	11.68	0.345	0.338	0.33	0.319	0.306	—
Note. N = 43,080 women (entrepreneurs excluded). All correlations significant at p < .001.
Brain Talent scores are standardized (population M = 100, SD = 15). Wellbeing is the SEI Wellbeing composite.
