# Supplementary material for: Into the headwinds: key emotional intelligence capacities that predict women's workplace wellbeing across job roles
Source: Front Psychol. 2026 May 29;17:1848879. doi: 10.3389/fpsyg.2026.1848879 (PMC13261904; doi:10.3389/fpsyg.2026.1848879)
Supplement: Supplementary Table S3 — Confidence interval values for all figure data points. [file Table_3.xlsx]

## Sheet: Supplementary Table 3
Supplementary Table 3
Confidence Interval Values for All Figure Data Points
Panel A. Figure 1 — Mean Resource Caravan Brain Talent Scores by Career Level
Career Level	Brain Talent	n	M	SD	95% CI LL	95% CI UL
Student	Commitment	3783	97.31	7.64	97.05	97.57
Student	Resilience	3783	95.06	9.38	94.76	95.36
Student	Proactivity	3783	95.64	7.54	95.4	95.88
Student	Imagination	3783	93.77	8.75	93.49	94.05
Student	Risk Tolerance	3783	93.2	8.72	92.92	93.48
Employee	Commitment	20673	97.84	8	97.73	97.95
Employee	Resilience	20673	96.67	8.79	96.55	96.79
Employee	Proactivity	20673	96.99	7.7	96.89	97.1
Employee	Imagination	20673	96.07	8.47	95.95	96.18
Employee	Risk Tolerance	20673	95.78	8.68	95.66	95.9
Management	Commitment	13371	100	7.54	99.87	100.13
Management	Resilience	13371	99.06	8.53	98.92	99.21
Management	Proactivity	13371	99.41	7.65	99.28	99.54
Management	Imagination	13371	98.88	8.35	98.74	99.02
Management	Risk Tolerance	13371	98.69	8.63	98.54	98.83
Senior Executive	Commitment	5253	101.59	7.25	101.39	101.79
Senior Executive	Resilience	5253	101.05	8.04	100.83	101.27
Senior Executive	Proactivity	5253	101.02	7.63	100.81	101.23
Senior Executive	Imagination	5253	100.7	8.13	100.48	100.93
Senior Executive	Risk Tolerance	5253	100.5	8.39	100.27	100.74
Panel B. Figure 2 — Graded Dose–Response: % in High Wellbeing Tercile by Triad Count
Career Level	Triad Count	n	% High WB	95% CI LL	95% CI UL	CI Method
Student	0	2289	17.4	15.9	19	Wilson
Student	1	569	32.5	28.8	36.5	Wilson
Student	2	526	43.3	39.2	47.6	Wilson
Student	3	399	63.9	59.1	68.5	Wilson
Employee	0	11559	20.1	19.4	20.9	Wilson
Employee	1	3620	34	32.5	35.6	Wilson
Employee	2	2802	42.4	40.5	44.2	Wilson
Employee	3	2692	56.9	55	58.8	Wilson
Management	0	5709	23.4	22.3	24.5	Wilson
Management	1	2705	37.5	35.7	39.4	Wilson
Management	2	2198	44	42	46.1	Wilson
Management	3	2759	56.4	54.5	58.2	Wilson
Senior Executive	0	1705	24.6	22.6	26.7	Wilson
Senior Executive	1	1021	36.4	33.5	39.4	Wilson
Senior Executive	2	1018	42.9	39.9	46	Wilson
Senior Executive	3	1509	60.5	58	62.9	Wilson
Panel C. Figure 4 — Mean Wellbeing by Career Level, 2019–2025
Career Level	Year	n	M	SD	95% CI LL	95% CI UL
Student	2019	605	96.62	11.61	95.69	97.54
Student	2020	334	97.26	11.42	96.04	98.49
Student	2021	721	93.69	12.28	92.8	94.59
Student	2022	704	92.76	12.69	91.82	93.7
Student	2023	551	94.34	12.02	93.34	95.35
Student	2024	377	94.48	12.1	93.26	95.7
Student	2025	491	94.55	12.32	93.47	95.64
Employee	2019	3338	97.11	11.68	96.72	97.51
Employee	2020	1832	97.68	11.45	97.16	98.21
Employee	2021	3356	96.69	11.39	96.31	97.08
Employee	2022	3014	96.05	11.82	95.63	96.47
Employee	2023	3214	96.11	11.57	95.71	96.51
Employee	2024	2991	96.16	11.49	95.75	96.58
Employee	2025	2928	96.3	11.79	95.87	96.72
Management	2019	2394	98.51	11.43	98.05	98.96
Management	2020	957	99.58	11.18	98.87	100.29
Management	2021	1997	97.75	11.56	97.25	98.26
Management	2022	1875	97.12	11.49	96.6	97.64
Management	2023	1957	97.93	11.54	97.42	98.44
Management	2024	1989	97.28	11.77	96.76	97.8
Management	2025	2202	96.63	11.63	96.14	97.11
Senior Executive	2019	974	99.41	11.42	98.69	100.13
Senior Executive	2020	479	100.19	11.27	99.18	101.2
Senior Executive	2021	871	98.81	11.79	98.03	99.6
Senior Executive	2022	755	99.27	11.39	98.46	100.08
Senior Executive	2023	803	98.91	11.16	98.14	99.68
Senior Executive	2024	743	98.02	10.93	97.24	98.81
Senior Executive	2025	628	98.94	11.51	98.04	99.84
Panel D. Figure 5 — Resource Triad Composite by Career Level, 2019–2025
Career Level	Year	n	M	SD	95% CI LL	95% CI UL
Student	2019	605	96.7	7.35	96.11	97.28
Student	2020	334	96.99	7.27	96.21	97.77
Student	2021	721	95.88	7.55	95.33	96.43
Student	2022	704	95.52	7.57	94.96	96.08
Student	2023	551	95.34	7.26	94.73	95.94
Student	2024	377	95.85	7.56	95.09	96.61
Student	2025	491	96.21	7.3	95.56	96.86
Employee	2019	3338	97.55	7.48	97.3	97.81
Employee	2020	1832	97.21	7.18	96.88	97.54
Employee	2021	3356	96.57	7.12	96.33	96.81
Employee	2022	3014	97.22	7.12	96.96	97.47
Employee	2023	3214	97.19	7.05	96.94	97.43
Employee	2024	2991	97.09	7.22	96.83	97.35
Employee	2025	2928	97.38	7.22	97.12	97.64
Management	2019	2394	100.04	7.31	99.75	100.33
Management	2020	957	99.78	6.89	99.34	100.21
Management	2021	1997	99.34	6.84	99.04	99.64
Management	2022	1875	99.42	6.75	99.11	99.72
Management	2023	1957	99.79	6.75	99.49	100.09
Management	2024	1989	99.18	6.89	98.88	99.48
Management	2025	2202	98.97	6.97	98.68	99.26
Senior Executive	2019	974	101.88	6.96	101.44	102.31
Senior Executive	2020	479	101.93	6.58	101.35	102.52
Senior Executive	2021	871	100.91	6.86	100.45	101.36
Senior Executive	2022	755	100.66	6.62	100.19	101.13
Senior Executive	2023	803	100.72	6.89	100.24	101.2
Senior Executive	2024	743	101.13	6.68	100.65	101.61
Senior Executive	2025	628	101.52	6.73	100.99	102.04
Note. N = 43,080 women (entrepreneurs excluded). Panels A, C, and D: 95% CI = M ± 1.96 × SE.
Panel B: 95% Wilson score intervals, preferred over Wald intervals for proportions.
Figures 4 and 5 display CIs as shaded ribbons; Figures 1 and 2 display CIs as error bar caps.
