# Supplementary material for: Into the headwinds: key emotional intelligence capacities that predict women's workplace wellbeing across job roles
Source: Front Psychol. 2026 May 29;17:1848879. doi: 10.3389/fpsyg.2026.1848879 (PMC13261904; doi:10.3389/fpsyg.2026.1848879)
Supplement: Supplementary Table S4 — Odds ratios for all ten three-talent combinations from the five resource caravan brain talents. [file Table_4.xlsx]

## Sheet: Supplementary Table 4
Supplementary Table 4
Odds Ratios for All Ten Three-Talent Combinations From the Five Resource Caravan Brain Talents (N = 43,080)
Rank	Talent 1	Talent 2	Talent 3	OR	95% CI LL	95% CI UL
1	Commitment	Resilience	Proactivity	8.62	7.96	9.34
2	Resilience	Proactivity	Risk Tolerance	8.01	7.4	8.66
3	Resilience	Proactivity	Imagination	7.93	7.33	8.56
4	Commitment	Resilience	Risk Tolerance	7.6	7.04	8.21
5	Commitment	Resilience	Imagination	7.08	6.58	7.62
6	Commitment	Proactivity	Imagination	6.35	5.92	6.82
7	Commitment	Proactivity	Risk Tolerance	6.31	5.88	6.78
8	Commitment	Imagination	Risk Tolerance	5.91	5.52	6.32
9	Resilience	Imagination	Risk Tolerance	5.8	5.42	6.2
10	Proactivity	Imagination	Risk Tolerance	5.12	4.8	5.46
Mean OR — combinations containing Commitment + Resilience (n = 3)				7.77
Mean OR — combinations without Commitment + Resilience (n = 7)				6.49
Note. N = 43,080 women (entrepreneurs excluded). OR = odds ratio comparing women with all three
talents in the top tercile vs. all three in the bottom tercile for high Wellbeing (top tercile).
95% CIs computed using the Woolf log-method. Bold/shaded rows contain both Commitment and Resilience.
