# Supplementary material for: Into the headwinds: key emotional intelligence capacities that predict women's workplace wellbeing across job roles
Source: Front Psychol. 2026 May 29;17:1848879. doi: 10.3389/fpsyg.2026.1848879 (PMC13261904; doi:10.3389/fpsyg.2026.1848879)
Supplement: Supplementary Table S5 — Collinearity diagnostics: variance inflation factors, tolerance, and R2 for the full five-predictor, drop-one, and resource Triad models, with zero-order correlation matrix. [file Table_5.xlsx]

## Sheet: Supplementary Table 5
Supplementary Table 5
Collinearity Diagnostics for the Five Resource Caravan Brain Talents Predicting Wellbeing (N = 43,080)
Panel A. Full five-predictor model (Wellbeing ~ Commitment + Resilience + Proactivity + Imagination + Risk Tolerance)
Predictor	VIF	Tolerance
Commitment	17.053	0.0586407
Resilience	5.778	0.17307
Proactivity	19.011	0.0526011
Imagination	169.182	0.00591079
Risk Tolerance	169.773	0.00589022
Model: R² = .1573, Adjusted R² = .1572, F(5, 43074) = 1608.41, p < .001
Panel B. Supplementary — drop Risk Tolerance, retain Imagination
Predictor	VIF	Tolerance
Commitment	5.034	0.198649
Resilience	5.764	0.173491
Proactivity	6.055	0.165153
Imagination	7.93	0.126103
Model: R² = .1571, Adjusted R² = .1570
Panel C. Supplementary — drop Imagination, retain Risk Tolerance
Predictor	VIF	Tolerance
Commitment	6.521	0.153351
Resilience	5.505	0.181653
Proactivity	9.215	0.108519
Risk Tolerance	7.957	0.125676
Model: R² = .1573, Adjusted R² = .1572
Panel D. Resource Triad model (Wellbeing ~ Commitment + Resilience + Proactivity)
Predictor	VIF	Tolerance
Commitment	4.62	0.21645
Resilience	2.249	0.444642
Proactivity	2.905	0.344234
Model: R² = .1473, Adjusted R² = .1472
Panel E. Zero-order Pearson correlations (five Resource Caravan Brain Talents + Wellbeing)
Variable	1	2	3	4	5	6
1. Commitment	—
2. Resilience	0.736	—
3. Proactivity	0.803	0.52	—
4. Imagination	0.767	0.825	0.793	—
5. Risk Tolerance	0.697	0.743	0.831	0.982	—
6. Wellbeing	0.345	0.338	0.33	0.319	0.306	—
Note. N = 43,080 (women aged 18+, Entrepreneurs excluded). VIF = variance inflation factor; Tolerance = 1/VIF. Conventional thresholds: VIF < 5 acceptable, 5–10 moderate concern, >10 severe (Hair et al., 2010). All correlations in Panel E are significant at p < .001.
